# Supplementary material for: Spatiotemporal Patterns of White Matter Maturation after Pre-Adolescence: A Diffusion Kurtosis Imaging Study
Source: Brain Sci. 2024 May 13;14(5):495. doi: 10.3390/brainsci14050495 (PMC11119177; doi:10.3390/brainsci14050495)
Supplement: Supplementary file 1 [file brainsci-14-00495-s001.zip]

Archive with 1 entries (1 files):
- brainsci-2984481-supplementary.pdf
